# Supplementary material for: Isolation and Functional Profiling of Seed‐Associated Bacteria From Rattlepods (Crotalaria spp.) With Biotechnological Potential
Source: Int J Microbiol. 2026 May 31;2026:6560468. doi: 10.1155/ijm/6560468 (PMC13239326; doi:10.1155/ijm/6560468)
Supplement: Supplementary file 1 — Supporting Information Additional supporting information can be found online in the Supporting Information section. Supporting Information. Table S1: Morphological and biochemical characterization of seed‐associated bacterial isolates isolated from endophytic (En) and epiphytic (Ep) fractions of different Crotalaria species. [file IJM-2026-6560468-s001.xlsx]

## Sheet: Sheet1
				MORPHOLOGICAL CHARACTERISTICS							BIOCHEMICAL CHARACTERISTICS
PLANT ID	SPECIES NAME	ISOLATES	POSSIBLE IDENTITY	GRAM STAIN	CELL ARRANGEMENT	CELL SHAPE	PIGMENT	ELEVATION	MARGIN	FORM/SHAPE	LACTOSE	SUCROSE	GLUCOSE	SULFUR	INDOLE	MOTILIY	CITRATE	CATALASE
1	C. brevidens	1EnA1	Bacillus megaterium	G+	pallisade, chains	rods	white	raised	filiform	filamentous	+	+	+	-	-	+	-	+
1	C. brevidens	1EnA2	planococcus	G+	single,chains	cocci	cream/grey	convex	entire	circular	-	+	-	-	-	-	+	+
119	C.trichoderma	2EnB3/4/1	Bacillus megaterium	G+	single,clustered	rods	white	raised	filamentous	filiform	+	+	+	-	-	+	-	-
119	C.trichoderma	2EnB3/4/2	Escherichia coli	G+	single,clustered	pallisade, chains	rods	raised	filamentous	filiform	-	+	+	-	-	+	-	-
119	C.trichoderma	2EnB3/3	Bacillus megaterium	G+	clustered,single	rods	white	flat	filamentous	filiform	+	+	+	+	-	-	-	+
119	C.trichoderma	2EnB1M	Bacillus megaterium	G+	single,clustered, chains	rods	white	flat	filamentous	filiform	+	+	+	-	+	+	-	+
119	C.trichoderma	2EnB2M	Escherichia hermannii	G-	single,clustered,chain	cocci	rods	convex	undulate	regular	+	-	+	-	+	+	-	-
119	C.trichoderma	2EnB3/2	planococcus	G+	single,clusterd	cocci	cream	convex	undulate	irregular	+	+	+	-	+	+	-	-
119	C.trichoderma	2EnB3/1/1	Eschrichia hermanni	G-	single,clustered,chain	rods	white	flat	filamentous	filiform	+	-	+	-	-	+	-	-
119	C.trichoderma	2EnBOri	Bacillus subtilis	G+	single,clusterd, chain	rods	white	flat	filamentous	filiform	-	+	+	-	-	+	-	-
119	C.trichoderma	2EnB2/1	Isolate*	G-	single,clustered,chain	cocci	cream	raised	undulate	irregular	+	+	+	+	-	+	+	+
119	C.trichoderma	2EnB2/2	Bacillus megaterium	G+	single,cluster,chain	rods	white	flat	filamentous	filiform	+	+	+	-	-	+	-	+
190	C.brevidens	3EnB3/1/1	Isolate *	G-	single	tiny rods/cocci	cream	convex	undulate	irregular	+	+	+	+	-	+	+	-
190	C.brevidens	3EnB3/1/2	Isolate*	G-	single,chain,cluster	cocci	cream	raised	undulate	irregular	+	+	+	+	-	+	+	+
190	C.brevidens	3EnB3/2/1	Bacillus pumilus	G+	single	tiny rods/cocci	cream	flat	filamentous	filiform	+	-	+	+	-	+	+	+
190	C.brevidens	3eEnB2/1	Bacillus pumulus	G+	single,chain,cluster	rods	cream	flat	filamentous	filiform	+	+	+	-	-	+	-	-
190	C.brevidens	3EnB3/3	Bacillus megaterium	G+	single,cluster	tiny rods/cocci	white	flat	filamentous	filiform	+	+	+	-	-	+	+	+
190	C.brevidens	3EnB1	planococcus	G-	single,clustered,chain	cocci	cream	convex	undulate	irregular	+	+	+	+	-	+	-	+
190	C.brevidens	3EnB3/1S2	isolate**	G-	single,cluster	cocci	cream	convex	undulate	irregular	-	+	-	+	+	+	+	+
190	C.brevidens	3EnB3/1S1	planococcus	G-	single,clustered,chain	cocci	cream	spreading off	none	none	+	+	+	+	-	+	-	+
190	C.brevidens	3EnB3/2/2	Bacillus megaterium	G+	single	small rods	cream	raised	entire	circular	+	-	+	+	-	+	-	-
190	C.brevidens	3EnB2/2	Bacillus megaterium	G+	single	rods	white	flat	filiform	filamentous	+	+	+	-	-	+	-	-
234	C. brevidens	4EnA2	Isolate**	G+	single, cluster	rods	cream	convex	entire	circular	-	+	+	-	-	+	-	++
234	C. brevidens	4EnA1/1/1	isolate**	G-	single	rods	cream	convex	entire	spindle	-	+	+	+	+	+	-	++
234	C. brevidens	4EnA1/1/2	Alginobacter acidofasciens	G-	single	rods	cream	flat	lobate	rhizoid	-	+	+	+	-	+	-	+
234	C. brevidens	4EnA1	isolate**	G+	single, chains, clusters	rods	cream	convex	entire	circular	-	-	+	-	-	+	-	-
234	C. brevidens	4EnA1/2/1	ISOLATE 2	G+	single,chain,clusters	rods	white	flat	filiform	filamentous	-	-	+	-	-	+	+	-
234	C. brevidens	4EnA1/2/2	Bacillus pumilus	G+	single,cluster	rods	cream	umbonate	lobate	irregular	+	-	+	-	-	+	-	-
298	C.palida	5EnA3/2	Escherichia coli	G-	single,cluster	rods	cream	raised	filamentous	filiform	+	+	+	-	-	+	-	++
298	C.palida	5EnA3/1	Bacillus megaterium	G+	single,cluster	rods	cream	umbonate	undulate	irregular	-	+	+	-	+	+	-	-
298	C.palida	5EnA1	ISOLATE 1	G-	single,cluster,chain	rods	white	flat	filamentous	filiform	-	+	+	-	-	+	-	++
298	C.palida	5EnA2/1	Bacillus cereus	G+	single'cluster	rods	white	flat	filamentous	filiform	-	+	+	-	-	+	-	++
298	C.palida	5EnA2/2	Bacillus megaterium	G+	single,cluser	rods	cream	umbonate	undulate	irregular	-	+	+	+	+	+	-	+++
5189	C.laburnifolia	6EnA	Bacillus megaterium	G+	single	rods	white	flat	undulate	irregular	+	+	+	-	-	+	-	+++
5189	C.laburnifolia	6EnB	Escherichia freunndii	G+	single,cluster,chain	rods	white	flat	undulate	irregular	-	+	+	-	-	+	-	+
5189	C.laburnifolia	6EnC	Escherichia freunndii	G+	single, chains, clusters	rods	white	flat	undulate	irregular	-	+	+	-	-	+	-	+++
5189	C.laburnifolia	6EnD	Escherichia freunndii	G+	single,cluster,chain	rods	white	flat	undulate	irregular	-	+	+	-	-	+	-	+++
5201	C. pancira	7EnA	ISOLATE 1	G-	single,cluster,chain	rods	white	convex	entire	irregular	-	+	+	-	-	+	-	+++
5201	C. pancira	7EnB1	isolate**	G-	single	cocci	cream	raised	serrated	rhizoid	-	+	+	-	-	+	+	-
5201	C. pancira	7EnB2/2	ISOLATE 3	G-	single, cluster	rods	cream	umbonate	undulate	irregular	-	-	+	-	-	+	+	+
5201	C. pancira	7EnB1/1	Escherichia freunndii	G-	single, cluster	rods	cream	raised	serrated	rhizoid	-	-	+	-	-	+	-	+
5201	C. pancira	7EnB***	planococcus	G+	single, cluster	rods	cream	umbonate	undulate	irregular	-	+	+	-	-	+	-	++
5201	C. pancira	7EnB1/2	ISOLATE 4	G+	single,chain, pallisade	rods	white	flat	filamentous	filamentous	+	+	+	-	-	+	-	+
5201	C. pancira	7EnB*	ISOLATE 2	G-	single,chain,cluster	rods	cream	convex	undulate	irregular	+	-	+	-	-	+	-	+
5201	C. pancira	7eEnB3/1/2	Escherichia freunndii	G-	single,cluster	rods	white	flat	filamentous	filiform	+	-	+	+	-	+	+	++
5231	C.intermedia	8EnB2	ISOLATE 1	G-	chain,clusters	rods	white	raised	entire	circular	-	-	+	-	-	+	-	++
5231	C.intermedia	8EnB1	Escherichia freunndii	G-	chains,clusters	rods	white	raised	entire	circular	-	-	+	-	-	+	-	++
5231	C.intermedia	8EnA2	ISOLATE 4	G+	single,cluster,chain	rods	white	raised	filamentous	filiform	-	+	+	-	-	+	-	++
5231	C.intermedia	8EnA1	ISOLATE 4	G-	single, clusters	rods	white	raised	filamentous	filiform	+	+	+	-	-	+	-	+++
5231	C.intermedia	8EnB2/1	Bacillus subtilis	G+	single, chains, clusters	rods	white	flat	filamentous	filiform	-	+	+	-	-	+	-	++
5446	C.incana	9EnB2	Bacillus lentus	G+	single,chains,clusters	rods	white	raised	entire	circular	-	+	+	-	-	+	-	+
5446	C.incana	9En*	ISOLATE 4	G-	single,clusters	rods	white	convex	filamentous	filiform	-	-	+	-	-	+	-	+
5446	C.incana	9EnA1	Escherichia freunndii	G-	single,chains	rods	white	raised	entire	circular	-	+	+	-	-	+	-	++
5446	C.incana	9EnA2	ISOLATE 1	G-	single,clusters	rods	white	raised	filamentous	filiform	-	+	+	-	-	+	-	++
5446	C.incana	9EnA	ISOLATE 1	G-	single, clustered	rods	white	flat	undulate	irregular	-	+	+	-	-	-	-	+++
5470	C.anagyroides	10EnA1	ISOLATE 1	G-	single,chains,clusters	rods	white	flat	filamentous	filiform	-	+	+	-	-	-	-	++
5470	C.anagyroides	10EnA2/1	ISOLATE 1	G-	single,chains,clusters	tiny rods/cocci	cream	concave	smooth	entire	-	+	+	-	+	+	-	++
5470	C.anagyroides	10EnA1/2	ISOLATE 6	G+	single, chains, clusters	rods	cream	concave	smooth	entire	-	+	+	-	-	+	-	++
5470	C.anagyroides	10EnA2	Bacillus Subtilis	G+	single,pallisade	rods	white	flat	filamentous	filiform	-	+	+	-	-	+	-	-
5643	C.indicaphyla	11EnB3	ISOLATE 5	G+	single	rods	white	flat	entire	circular	+	+'+	+	-	-	+	-	+++
5643	C.indicaphyla	11EnB1	ISOLATE 1	G-	single,cluster	rods	white	flat	entire	circular	-	+	+	-	-	+	-	+++_
5643	C.indicaphyla	11EnB2	ISOLATE 4	G+	single,clusters	rods	white	flat	entire	circular	+	+	+	-	-	-	+	+++
5643	C.indicaphyla	11EnA	Escherichia freunndii	G-	single	tiny rods/cocci	cream	flat	entire	circular	-	+	+	-	-	+	+	+++
5688	C.spectabilis	12EnB1	ISOLATE 1	G-	single, cluster	rods	cream	flat	undulate	irregular	-	+	+	-	-	+	-	+
5688	C.spectabilis	12EnA1	ISOLATE 4	G-	single, cluster	rods	cream	umbonate	entire	circular	-	+	+	-	-	+	-	+++
5688	C.spectabilis	12EnA2	Bacillus cereus	G+	single, cluster	rods	white	flat	filamentous	filiform	-	+	+	-	-	+	-	++
5688	C.spectabilis
1	C. brevidens	1EpB1	ISOLATE 6	G+	chain,single, clusters	rods	white	flat	filamentous	filiform	-	+	-	-	-	+	-	+
1	C. brevidens	1EpB2	Alginobacter acidofasciens	G-	chain, single, clusters	rods	white	flat	filamentous	filiform	+	+	+	-	-	-	+	+++
1	C. brevidens	IEPa1/1	Alginobacter acidofasciens	G-	chain,single, clusters	rods	cream	flat	filamentous	filiform	+	+	+	+	+	+	+	++
1	C. brevidens	1EPPA1/2	Alginobacter acidofasciens	G-	chain,singles	small rods/cocci	white	flat	filamentous	filiform	+	+	+	+	+	+	-	+
119	C.trichoderma	2EpA1/2/1	Escherichia freunndii	G-	single, clusters	rods	cream	raised	entire	circular	-	+	+	-	-	+	-	+++
119	C.trichoderma	2EpA1/1	ISOLATE 4	G-	single, clusters	rods	white	flat	filamentous	filiform	+	+	+	-	-	-	-	++
119	C.trichoderma	2EpA2	Isolate ***	G-	single,clusters	rods	cream	raised	entire	circular	-	+	+	-	-	-	-	++
119	C.trichoderma	2EpB1	ISOLATE 5	G+	single, chains, clusters	rods	cream	spreading off	none	none	+	+	+	-	-	-	-	-
119	C.trichoderma	2EpB2	Escherichia freunndii	G-	single	rods	white	flat	filamentous	filiform	+	+	+	-	-	-	-	++
119	C.trichoderma	2EpA1/2/2	Bacillus megaterium	G+	single,chain,clusters	rods	white	flat	filamentous	filiform	+	+	+	-	-	-	-	++
190	C.brevidens	3EpA1	Bacillus megaterium	G+	single,clusters	rods	white	raised	filamentous	filiform	+	+	+	-	-	-	-	++
190	C.brevidens	3EpA2	Bacillus megaterium	G+	single,clusters	rods	white	flat	undulate	irregular	+	+	+	-	-	-	-	++
190	C.brevidens	3EpB1/1	Proteus vulgaris	G-	single,clusters	rods	white	flat	filamentous	filiform	-	+	+	+	+	+	+	++
190	C.brevidens	3Ep2/1	Bacillus megaterium	G+	chains,single	rods	cream	concave	smooth	entire	+	+	+	-	-	-	-	++
190	C.brevidens	3EpB2/2	Bacillus megaterium	G+	single, chains, clusters	rods	cream	concave	smooth	entire	+	+	+	+	-	-	-	++
190	C.brevidens	3EpB1/2	ISOLATE 4	G-	single,clusters	rods	white	flat	filamentous	filiform	+	+	+	-	-	-	-	++
234	C. brevidens	4EpA	ISOLATE 4	G-	single, clusters	rods	white	flat	entire	circular	+	+	+	-	-	-	-	++
234	C. brevidens	4EpB	ISOLATE 4	G-	single, clusters	rods	white	flat	entire	circular	+	+	+	-	-	+	-	+++
234	C. brevidens	4EpA1/1/2	ISOLATE 4	G-	single, chains, clusters	rods	white	flat	entire	circular	+	+	+	-	-	-	-	-
298	C.palida	5EpA1	ISOLATE 1	G-	single,clusters	small rods/cocci	cream	flat	entire	circular	+	-	+	-	-	-	-	++
298	C.palida	5EpA2/1	Aerobacter aerogenes	G+	single	rods	cream	flat	undulate	irregular	-	-	-	-	-	-	-	++
298	C.palida	5EpA2/2	Bacillus subtilis	G+	single,clusters	rods	cream	umbonate	entire	circular	-	+	+	-	-	+	-	+
5189	C.laburnifolia	6EpB2/1	Aerobacter aerogenes	G+	single	rods	white	flat	filamentous	filiform	+	+	+	-	-	-	-	+++
5189	C.laburnifolia	6EpB	Aerobacter aerogenes	G-	single	tiny rods/cocci	cream	spreading off	lobate	irregular	+	+	+	-	-	+	-	++
5189	C.laburnifolia	6EpA	Aerobacter aerogenes	G+	single	rods	white	flat	filamentous	filiform	+	+	+	-	-	-	-	+++
5189	C.laburnifolia	6EpB1	Aerobacter aerogenes	G-	single,clusters	cocci	light yellow	concave	entire	round	-	+	+	-	-	-	-	+
5189	C.laburnifolia	6EpB2	ISOLATE 6	G+	single,clusters	rods	white	flat	filamentous	filamentous	-	+	+	-	-	-	-	+
5201	C. pancira	7EpA2	Bacillus megaterium	G+	clusters	rods	cream	convex	undulate	irregular	+	+	+	-	-	-	-	++
5201	C. pancira	7EpB2/1	Bacillus cereus	G+	single, clusters	rods	white	flat	filamentous	filiform	-	+	-	-	-	-	-	++
5201	C. pancira	7EpB1	Bacillus cereus	G+	single,clusters	rods	white	raised	entire	circular	-	+	+	-	-	-	-	++
5201	C. pancira	7EpB2	ISOLATE 4	G+	single	rods	white	raised	entire	circular	+	+	+	-	-	-	-	+++
5231	C.intermedia	8EpA	Bacillus cereus	G+	single,clustered	tiny rods	white	raised	entire	circular	-	+	+		-	-	-	++
5231	C.intermedia	8EpA1	Escherichia freunndii	G+	single	rods	white	raised	filamentous	filiform	+	+	+	-	-	+	+	+++
5231	C.intermedia	8EpA2	Escherichia freunndii	G+	single	very tiny rods\	white	raised	filamentous	filiform	+	+	+	-	-	-	+	+++
5231	C.intermedia	8EpB1	Escherichia freunndii	G+	single,clusters	very tiny rods\	white	raised	filamentous	filiform	-	+	+	-	-	+	+	+++
5231	C.intermedia	8EpB2	Escherichia freunndii	G+	single,clusters	very tiny rods\	white	raised	filamentous	filiform	-	+	+	-	-	-	+	+++
5643	C.indicaphyla	9EpA1	Bacillus cereus	G+	cluster	rods	white	raised	entire	circular	-	+	+	-	-	-	-	++
5643	C.indicaphyla	9EpB2	ISOLATE 5	G+	single,chains,clusters	rods	white	raised	filamentous	filiform	+	+	+	-	-	-	-	++
5643	C.indicaphyla	9EpB1	Bacillus megaterium	G+	single,clusters	rods	white	flat	undulate	irregular	+	+	+	-	-	-	-	++
5643	C.indicaphyla	9EpA1/1	Escherichia freunndii	G-	single, clusters	tiny rods/cocci		umbonate	undualte	irregular	+	+	+	-	-	-	-	-
5470	C.anagyroides	10EpA1/2/1/1	Escherichia freunndii	G-	clusters	cocci	cream	umbonate	undulate	irregular	-	-	+	+	+	+	+	'++
5470	C.anagyroides	10EpB	ISOLATE 6	G+	clusters	rods	white	flat	filamentous	filiform	-	+	+	-	-	-	-	-
5470	C.anagyroides	10EpA1/2/2	ISOLATE 4	G-	single,cluster, chains	small rods/cocci	cream	convex	entire	circular	-	+	+	-	+	+	+	+++
5470	C.anagyroides	10EpA1/1/1	ISOLATE 4	G-	single	small rods/cocci	cream	umbonate	undulate	irregular	-	-	-	-	-	-	-	+++
5470	C.anagyroides	10EpA1/1/2	Isolate ***	G-	single,cluster chains	cocci	cream	umbonate	undulate	irregular	+	-	+	-	+	-	+	++
5643	C.indicaphyla	11EpB	isolate***	G-	single	cocci	cream	umbonate	undualte	irregular	+	+	+	-	-	+	-	+
5643	C.indicaphyla	11EpA1/2	ISOLATE 4	G-	cluster,chains	rods	white	flat	filamentous	filiform	+	+	+	-	-	-	-	+
5643	C.indicaphyla	11EpA1	Escherichia freunndii	G-	single,cluster,chains	rods	cream	umbonate	lobate	irregular	+	+	+	+	-	+	-	+++
5643	C.indicaphyla	11EpA2	Escherichia freunndii	G-	clusters	rods	white	flat	erose	filiform	+	+	+	-	-	+	-	+++
5688	C.pectabilis	12EpB	ISOLATE 5	G+	single,clusters	rods	cream	umbonate	entire	circular	+	+	+	-	-	+	-	+++
5688	C.pectabilis	12Epb1	ISOLATE 6	G+	single	rods	white	umbonate	entire	circular	-	+	+	-	-	-	-	+++
5688	C.pectabilis	12EpA	ISOLATE 4	G-	single	tiny rods/cocci	white	flat	filamentous	filifom	-	+	+	-	-	-	-	++
